# Supplementary material for: Over-expression of the long non-coding RNA HOTTIP inhibits glioma cell growth by BRE
Source: J Exp Clin Cancer Res. 2016 Oct 12;35:162. doi: 10.1186/s13046-016-0431-y (PMC5062847; doi:10.1186/s13046-016-0431-y)
Supplement: Additional file 1: — The rezults of apoptosis array. (XLS 63 kb) [file 13046_2016_431_MOESM1_ESM.xls]

## Sheet: Sheet1
Symbol	Well	Fold Up- or Down-Regulation	Fold Difference
		U87-HOTTIP/U87-PGK	U87-HOTTIP/U87-PGK
BRE	C07	-7.34	0.14
GSTP1	G07	-4.01	0.25
TP63	O12	-3.36	0.3
DBP	E17	-3.2	0.31
PLAGL2	K08	-3.25	0.31
TIAF1	N08	-2.94	0.34
STAT5A	M21	-2.83	0.35
EDA	F04	-2.78	0.36
CUL4A	E07	-2.62	0.38
MTL5	I15	-2.48	0.4
F2	F14	-2.46	0.41
PLAGL1	K07	-2.4	0.42
TNFRSF10A	N16	-2.46	0.42
BIRC3	B19	-2.26	0.44
TNFSF14	O05	-1.92	0.52
CD5	D12	-1.88	0.53
CARD17	C12	-1.86	0.54
TP73	O13	-1.82	0.55
MAPK8IP2	I07	-1.8	0.56
PTH	L09	-1.67	0.6
AZU1	A18	-1.63	0.61
NPM1	J15	-1.63	0.61
TNFRSF1B	N22	-1.6	0.62
DAPK3	E15	-1.58	0.63
NRG2	J16	-1.58	0.63
PML	K12	-1.57	0.63
TNFRSF18	N19	-1.59	0.63
HIPK2	G12	-1.56	0.64
IGF1R	H06	-1.56	0.64
MAP3K10	I03	-1.56	0.64
NLRC4	J03	-1.53	0.65
SH3GLB1	M07	-1.54	0.65
POGK	K13	-1.51	0.66
SOCS3	M12	-1.47	0.68
PLEKHF1	K09	-1.45	0.69
PRUNE2	L06	-1.45	0.69
SIPA1	M08	-1.44	0.7
TNFRSF9	O03	-1.42	0.7
PRLR	L02	-1.41	0.71
CRYAB	E03	-1.39	0.72
CARD6	C14	-1.36	0.73
CIDEB	D22	-1.37	0.73
FOXL2	F23	-1.36	0.73
MBD4	I08	-1.37	0.73
NFKB2	I24	-1.37	0.73
CARD10	C09	-1.35	0.74
MYC	I18	-1.34	0.74
PRODH	L03	-1.34	0.74
UTP11L	P02	-1.35	0.74
PIDD	K03	-1.34	0.75
SART1	L24	-1.33	0.75
STK17B	M24	-1.33	0.75
YWHAZ	P07	-1.33	0.75
CBX4	D04	-1.31	0.76
CDKN1A	D14	-1.32	0.76
CIDEC	D23	-1.31	0.76
IFI6	H01	-1.32	0.76
SERPINB2	M03	-1.32	0.76
DAPK2	E14	-1.3	0.77
DYRK2	F03	-1.31	0.77
FAS	F19	-1.31	0.77
JMY	H17	-1.3	0.77
TGFB1	N06	-1.31	0.77
BAG3	A21	-1.29	0.78
CUL5	E08	-1.28	0.78
DDX20	E21	-1.28	0.78
HSPE1	G20	-1.28	0.78
NLRP2	J06	-1.28	0.78
NME5	J09	-1.29	0.78
PEA15	K02	-1.29	0.78
RTN4	L20	-1.28	0.78
SMNDC1	M09	-1.29	0.78
TNFRSF10D	N18	-1.28	0.78
TRAF3	O18	-1.28	0.78
CUL2	E05	-1.26	0.79
TNFAIP3	N14	-1.26	0.79
TRAF2	O17	-1.26	0.79
BAX	A24	-1.25	0.8
BCL2L11	B07	-1.25	0.8
GRM4	G06	-1.26	0.8
NOL3	J12	-1.25	0.8
PDCD6	K01	-1.25	0.8
AATF	A01	-1.24	0.81
BOK	C04	-1.24	0.81
CD38	D09	-1.24	0.81
DDAH2	E19	-1.24	0.81
MADD	H24	-1.23	0.81
NKX3-2	J02	-1.23	0.82
TP53	O09	-1.22	0.82
TP53I3	O11	-1.21	0.82
BCL2L13	B08	-1.2	0.83
CARD18	C13	-1.21	0.83
DIABLO	F01	-1.21	0.83
GPX1	G05	-1.2	0.83
HRK	G15	-1.21	0.83
PPP2R1B	K19	-1.2	0.83
TRIAP1	O23	-1.21	0.83
HPRT1	P14	-1.21	0.83
CASP3	C20	-1.19	0.84
PYCARD	L10	-1.19	0.84
TRAIP	O22	-1.19	0.84
AIFM1	A05	-1.17	0.85
ANXA4	A12	-1.18	0.85
BAG4	A22	-1.18	0.85
BIRC2	B18	-1.18	0.85
NDUFS3	I22	-1.18	0.85
PRKCA	K22	-1.18	0.85
RIPK2	L16	-1.18	0.85
BCL2L2	B09	-1.17	0.86
DPF2	F02	-1.16	0.86
IKBKG	H08	-1.17	0.86
MX1	I16	-1.17	0.86
MYO18A	I19	-1.17	0.86
TIA1	N07	-1.16	0.86
TNFRSF21	N23	-1.16	0.86
AVEN	A17	-1.15	0.87
IL31RA	H14	-1.15	0.87
LTBR	H23	-1.15	0.87
SON	M13	-1.15	0.87
STK17A	M23	-1.15	0.87
BECN1	B14	-1.14	0.88
BFAR	B15	-1.13	0.88
CD70	D13	-1.13	0.88
DEDD	E22	-1.13	0.88
NLRP1	J04	-1.14	0.88
PPP1R13B	K16	-1.14	0.88
RIPK1	L15	-1.13	0.88
TNFRSF8	O02	-1.14	0.88
VCP	P03	-1.13	0.88
ABL1	A02	-1.12	0.89
ACVR1B	A03	-1.12	0.89
API5	A14	-1.12	0.89
BCL2L1	B05	-1.12	0.89
CASP2	C19	-1.12	0.89
CASP4	C21	-1.12	0.89
CASP9	D03	-1.12	0.89
CUL3	E06	-1.12	0.89
ERCC2	F10	-1.12	0.89
BCL2	B03	-1.11	0.9
DAD1	E10	-1.11	0.9
DEDD2	E23	-1.12	0.9
HMGB1	G14	-1.11	0.9
HSPA9	G18	-1.11	0.9
LTA	H21	-1.11	0.9
PDCD5	J24	-1.11	0.9
PRKAA1	K21	-1.11	0.9
RELA	L13	-1.11	0.9
SERINC3	M02	-1.11	0.9
ZAK	P08	-1.11	0.9
AIFM3	A07	-1.1	0.91
APAF1	A13	-1.1	0.91
APOE	A15	-1.1	0.91
BIRC7	B22	-1.1	0.91
BIRC8	B23	-1.1	0.91
CARD11	C10	-1.1	0.91
CARD14	C11	-1.1	0.91
CASP14	C18	-1.1	0.91
CD40	D10	-1.1	0.91
CD40LG	D11	-1.1	0.91
CRYAA	E02	-1.1	0.91
FASLG	F20	-1.1	0.91
GFRAL	G03	-1.1	0.91
IFNA2	H02	-1.1	0.91
IFNB1	H03	-1.1	0.91
IL10	H09	-1.1	0.91
MPO	I12	-1.1	0.91
NGFR	J01	-1.1	0.91
NOD2	J11	-1.1	0.91
NTF3	J17	-1.1	0.91
PAK7	J21	-1.1	0.91
PPP2R1A	K18	-1.09	0.91
SFRP1	M06	-1.1	0.91
SST	M17	-1.1	0.91
TNFSF15	O06	-1.1	0.91
TNFSF18	O07	-1.1	0.91
ACTB	P11	-1.1	0.91
BIRC5	B20	-1.08	0.92
CHEK2	D20	-1.09	0.92
CYCS	E09	-1.09	0.92
MAP3K5	I04	-1.09	0.92
NOTCH2	J13	-1.09	0.92
NUDT2	J18	-1.08	0.92
OPA1	J20	-1.09	0.92
RARG	L11	-1.09	0.92
RIPK3	L17	-1.08	0.92
STAT5B	M22	-1.08	0.92
TDGF1	N05	-1.09	0.92
TRAF5	O19	-1.08	0.92
ZC3HC1	P09	-1.08	0.92
BCL10	B02	-1.08	0.93
BNIP1	B24	-1.08	0.93
CFL1	D18	-1.08	0.93
FADD	F16	-1.07	0.93
FAIM	F17	-1.08	0.93
PSEN1	L07	-1.07	0.93
ANXA1	A11	-1.07	0.94
CASP7	C24	-1.06	0.94
CUL1	E04	-1.06	0.94
FEM1B	F22	-1.06	0.94
GLO1	G04	-1.07	0.94
NDUFA13	I21	-1.06	0.94
NME3	J08	-1.06	0.94
NOD1	J10	-1.06	0.94
RFWD2	L14	-1.06	0.94
RNF7	L18	-1.06	0.94
TBK1	N02	-1.06	0.94
BCL6	B11	-1.05	0.95
BIRC6	B21	-1.06	0.95
BRAF	C05	-1.05	0.95
DAXX	E16	-1.06	0.95
HIPK3	G13	-1.05	0.95
PPP2CA	K17	-1.05	0.95
STAMBP	M19	-1.05	0.95
STAT1	M20	-1.05	0.95
CD2	D06	-1.05	0.96
ERC1	F09	-1.04	0.96
IFI16	G24	-1.04	0.96
MTCH1	I14	-1.04	0.96
NAIP	I20	-1.04	0.96
PRDX2	K20	-1.04	0.96
SPN	M15	-1.05	0.96
CASP6	C23	-1.03	0.97
CASP8	D01	-1.03	0.97
HDAC3	G10	-1.03	0.97
HSPA1B	G17	-1.04	0.97
MAL	I01	-1.03	0.97
MSH6	I13	-1.03	0.97
PCBP4	J23	-1.03	0.97
POLB	K14	-1.03	0.97
PTEN	L08	-1.03	0.97
TNFRSF25	N24	-1.03	0.97
ADORA1	A04	-1.02	0.98
DAP3	E12	-1.02	0.98
LGALS1	H20	-1.02	0.98
RASA1	L12	-1.02	0.98
SPP1	M16	-1.02	0.98
TMX1	N12	-1.02	0.98
TP53BP2	O10	-1.02	0.98
ATF5	A16	-1.01	0.99
BBC3	B01	-1.01	0.99
BCL3	B10	-1.01	0.99
FAIM2	F18	-1.01	0.99
MOAP1	I11	-1.01	0.99
NFKB1	I23	-1.01	0.99
SPHK1	M14	-1.01	0.99
TNFAIP8	N15	-1.01	0.99
BAG1	A20	1	1
CASP8AP2	D02	1	1
CEBPB	D15	-1	1
HDAC1	G09	-1	1
MALT1	I02	-1	1
RPS3A	L19	-1	1
TAX1BP1	N01	1	1
TNF	N13	-1	1
TNFSF10	O04	1	1
CASP10	C17	1.01	1.01
EI24	F07	1.01	1.01
TPT1	O15	1.01	1.01
TRAF6	O20	1.01	1.01
BTK	C08	1.02	1.02
EDAR	F05	1.02	1.02
F2R	F15	1.02	1.02
UNC13B	P01	1.02	1.02
CFLAR	D19	1.03	1.03
HTT	G22	1.03	1.03
MYBL2	I17	1.03	1.03
TNFRSF10B	N17	1.03	1.03
BIK	B17	1.04	1.04
CFDP1	D17	1.04	1.04
PRKCE	K23	1.04	1.04
MCL1	I09	1.05	1.05
MKL1	I10	1.05	1.05
BID	B16	1.06	1.06
BNIP2	C01	1.06	1.06
SAP30BP	L23	1.06	1.06
SNCA	M10	1.06	1.06
VHL	P05	1.06	1.06
GAPDH	P13	1.06	1.06
CCL2	D05	1.07	1.07
FOXO3	G01	1.07	1.07
HIP1	G11	1.07	1.07
IL19	H11	1.07	1.07
TNFRSF1A	N21	1.07	1.07
RPLP0	P15	1.07	1.07
BCL2L10	B06	1.08	1.08
CD27	D07	1.09	1.09
PRKRA	L01	1.09	1.09
TLR2	N11	1.09	1.09
CARD9	C15	1.1	1.1
IFT57	H05	1.1	1.1
ERN1	F12	1.12	1.12
LTB	H22	1.12	1.12
TRAF7	O21	1.12	1.12
GDNF	G02	1.13	1.13
CD28	D08	1.14	1.14
EEF1A2	F06	1.14	1.14
PMAIP1	K11	1.14	1.14
FASTK	F21	1.15	1.15
HSPB1	G19	1.15	1.15
MAPK1	I05	1.15	1.15
PIK3CA	K04	1.15	1.15
RUNX3	L21	1.15	1.15
DAP	E11	1.16	1.16
EIF2AK3	F08	1.16	1.16
PIM2	K06	1.16	1.16
SEMA4D	M01	1.16	1.16
VEGFA	P04	1.16	1.16
AKT1	A08	1.17	1.17
BRCA1	C06	1.17	1.17
PLG	K10	1.17	1.17
B2M	P12	1.17	1.17
XIAP	P06	1.18	1.18
ERN2	F13	1.19	1.19
SERPINB9	M04	1.2	1.2
BCLAF1	B12	1.21	1.21
ERCC3	F11	1.21	1.21
PAX7	J22	1.21	1.21
HSP90B1	G16	1.23	1.23
MAPK8	I06	1.23	1.23
TIAL1	N09	1.23	1.23
CASP1	C16	1.24	1.24
SSTR3	M18	1.25	1.25
BAD	A19	1.26	1.26
BAK1	A23	1.26	1.26
IER3	G23	1.26	1.26
LALBA	H18	1.29	1.29
BDNF	B13	1.32	1.32
AIFM2	A06	1.33	1.33
PIK3R2	K05	1.33	1.33
NUPR1	J19	1.34	1.34
PROP1	L05	1.35	1.35
IL18	H10	1.36	1.36
TSC22D3	O24	1.4	1.4
CEBPG	D16	1.42	1.42
CRADD	E01	1.42	1.42
TBX3	N03	1.42	1.42
IKBIP	H07	1.43	1.43
PRKCZ	K24	1.45	1.45
SFN	M05	1.45	1.45
INHA	H15	1.46	1.46
FOXO1	F24	1.47	1.47
S100B	L22	1.47	1.47
ALOX12	A09	1.49	1.49
BNIP3L	C03	1.5	1.5
HTATIP2	G21	1.51	1.51
TRADD	O16	1.51	1.51
LAMTOR5	G08	1.54	1.54
TNFRSF6B	O01	1.55	1.55
DHCR24	E24	1.59	1.59
PROK2	L04	1.59	1.59
ZNF443	P10	1.63	1.63
TNFRSF19	N20	1.78	1.78
BCL2A1	B04	1.79	1.79
BNIP3	C02	1.79	1.79
DDIT3	E20	1.79	1.79
LCK	H19	1.82	1.82
IL2	H13	1.83	1.83
INHBA	H16	1.83	1.83
IL1A	H12	1.97	1.97
DAPK1	E13	2.02	2.02
SOCS2	M11	2.09	2.09
TPD52L1	O14	2.13	2.13
COL4A3	D24	2.16	2.16
TBX5	N04	2.41	2.41
TNFSF8	O08	2.42	2.42
TIMP3	N10	2.54	2.54
ALOX15B	A10	2.57	2.57
NLRP3	J07	2.68	2.68
NLRP12	J05	2.85	2.85
NOX5	J14	3.06	3.06
IFNG	H04	3.07	3.07
CIDEA	D21	3.08	3.08
POU4F1	K15	3.89	3.89
CASP5	C22	4.2	4.2
DCC	E18	8.17	8.17
